# Supplementary material for: Choline Hydrogen Dicarboxylate Ionic Liquids by X-ray Scattering, Vibrational Spectroscopy and Molecular Dynamics: H-Fumarate and H-Maleate and Their Conformations
Source: Molecules. 2020 Oct 28;25(21):4990. doi: 10.3390/molecules25214990 (PMC7663696; doi:10.3390/molecules25214990)
Supplement: Supplementary file 1 [file molecules-25-04990-s001.zip]

Archive with 3 entries (3 files):
- Supplementary/Suppinfo.pdf
- Supplementary/TableS1.pdf
- Supplementary/TableS2.pdf
